# Supplementary material for: Completeness Evaluation of Adult-Population-Based Cancer Registries: A Systematic Review
Source: Cancers (Basel). 2025 Mar 27;17(7):1123. doi: 10.3390/cancers17071123 (PMC11988001; doi:10.3390/cancers17071123)
Supplement: Supplementary file 1 [file cancers-17-01123-s001.zip]

Archive with 1 entries (1 files):
- cancers-3511395-supplementary.pdf
